# Supplementary material for: The Significance of SPP1 in Lung Cancers and Its Impact as a Marker for Protumor Tumor-Associated Macrophages
Source: Cancers (Basel). 2023 Apr 12;15(8):2250. doi: 10.3390/cancers15082250 (PMC10136569; doi:10.3390/cancers15082250)
Supplement: Supplementary file 1 [file cancers-15-02250-s001.zip]

Archive with 1 entries (1 files):
- cancers-2270634-supplementary.pdf
